# Supplementary material for: Integrated bulk RNA and single-cell analysis with experimental validation reveal oxidative stress-related diagnostic biomarkers for osteoporosis
Source: PLoS One. 2025 Apr 29;20(4):e0322326. doi: 10.1371/journal.pone.0322326 (PMC12040157; doi:10.1371/journal.pone.0322326)
Supplement: S1 File — (ZIP) [file pone.0322326.s006.zip]

Archive with 65 entries (60 files):
- ú¿1ú⌐+ú¿3ú⌐WB/
- ú¿1ú⌐+ú¿3ú⌐WB/╘¡╩╝╩2╛▌(1).xlsx
- ú¿1ú⌐+ú¿3ú⌐WB/╘¡╩╝╩2╛▌.xlsx
- ú¿1ú⌐+ú¿3ú⌐WB/ú¿1ú⌐/
- ú¿1ú⌐+ú¿3ú⌐WB/ú¿1ú⌐/╩╡╤Θ╞▀ú¿1ú⌐ GAPDH  merge(1).tif
- ú¿1ú⌐+ú¿3ú⌐WB/ú¿1ú⌐/╩╡╤Θ╞▀ú¿1ú⌐ GAPDH  merge.tif
- ú¿1ú⌐+ú¿3ú⌐WB/ú¿1ú⌐/╩╡╤Θ╞▀ú¿1ú⌐ GAPDH  ░╫╣Γ(1).tif
- ú¿1ú⌐+ú¿3ú⌐WB/ú¿1ú⌐/╩╡╤Θ╞▀ú¿1ú⌐ GAPDH  ░╫╣Γ.tif
- ú¿1ú⌐+ú¿3ú⌐WB/ú¿1ú⌐/╩╡╤Θ╞▀ú¿1ú⌐COL4A2  merge(1).tif
- ú¿1ú⌐+ú¿3ú⌐WB/ú¿1ú⌐/╩╡╤Θ╞▀ú¿1ú⌐COL4A2  merge.tif
- ú¿1ú⌐+ú¿3ú⌐WB/ú¿1ú⌐/╩╡╤Θ╞▀ú¿1ú⌐COL4A2  ╜╪(1).tif
- ú¿1ú⌐+ú¿3ú⌐WB/ú¿1ú⌐/╩╡╤Θ╞▀ú¿1ú⌐COL4A2  ╜╪.tif
- ú¿1ú⌐+ú¿3ú⌐WB/ú¿1ú⌐/╩╡╤Θ╞▀ú¿1ú⌐COL4A2  ░╫╣Γ(1).tif
- ú¿1ú⌐+ú¿3ú⌐WB/ú¿1ú⌐/╩╡╤Θ╞▀ú¿1ú⌐COL4A2  ░╫╣Γ.tif
- ú¿1ú⌐+ú¿3ú⌐WB/ú¿1ú⌐/╩╡╤Θ╞▀ú¿1ú⌐COL4A2  ╫╧═Γ(1).tif
- ú¿1ú⌐+ú¿3ú⌐WB/ú¿1ú⌐/╩╡╤Θ╞▀ú¿1ú⌐COL4A2  ╫╧═Γ.tif
- ú¿1ú⌐+ú¿3ú⌐WB/ú¿1ú⌐/╩╡╤Θ╞▀ú¿1ú⌐GAPDH  ╜╪(1).tif
- ú¿1ú⌐+ú¿3ú⌐WB/ú¿1ú⌐/╩╡╤Θ╞▀ú¿1ú⌐GAPDH  ╜╪.tif
- ú¿1ú⌐+ú¿3ú⌐WB/ú¿1ú⌐/╩╡╤Θ╞▀ú¿1ú⌐GAPDH  ╫╧═Γ(1).tif
- ú¿1ú⌐+ú¿3ú⌐WB/ú¿1ú⌐/╩╡╤Θ╞▀ú¿1ú⌐GAPDH  ╫╧═Γ.tif
- ú¿1ú⌐+ú¿3ú⌐WB/ú¿3ú⌐/
- ú¿1ú⌐+ú¿3ú⌐WB/ú¿3ú⌐/╩╡╤Θ╞▀ú¿3ú⌐CHRM2  ╘¡.tif
- ú¿1ú⌐+ú¿3ú⌐WB/ú¿3ú⌐/╩╡╤Θ╞▀ú¿3ú⌐CHRM2  ╜╪.tif
- ú¿1ú⌐+ú¿3ú⌐WB/ú¿3ú⌐/╩╡╤Θ╞▀ú¿3ú⌐GAPDH  merge.tif
- ú¿1ú⌐+ú¿3ú⌐WB/ú¿3ú⌐/╩╡╤Θ╞▀ú¿3ú⌐GAPDH  ╜╪.tif
- ú¿1ú⌐+ú¿3ú⌐WB/ú¿3ú⌐/╩╡╤Θ╞▀ú¿3ú⌐GAPDH  ░╫╣Γ.tif
- ú¿1ú⌐+ú¿3ú⌐WB/ú¿3ú⌐/╩╡╤Θ╞▀ú¿3ú⌐GAPDH  ╫╧═Γ.tif
- ú¿2ú⌐WB/
- ú¿2ú⌐WB/╘¡╩╝╩2╛▌(1).xlsx
- ú¿2ú⌐WB/╘¡╩╝╩2╛▌.xlsx
- ú¿2ú⌐WB/╩╡╤Θ╬σú¿2ú⌐COL4A2  merge.tif
- ú¿2ú⌐WB/╩╡╤Θ╬σú¿2ú⌐COL4A2  ╜╪.tif
- ú¿2ú⌐WB/╩╡╤Θ╬σú¿2ú⌐COL4A2  ░╫╣Γ.tif
- ú¿2ú⌐WB/╩╡╤Θ╬σú¿2ú⌐COL4A2  ╫╧═Γ.tif
- ú¿2ú⌐WB/╩╡╤Θ╬σú¿2ú⌐GAPDH  merge.tif
- ú¿2ú⌐WB/╩╡╤Θ╬σú¿2ú⌐GAPDH  ╜╪.tif
- ú¿2ú⌐WB/╩╡╤Θ╬σú¿2ú⌐GAPDH  ░╫╣Γ.tif
- ú¿2ú⌐WB/╩╡╤Θ╬σú¿2ú⌐GAPDH  ╫╧═Γ.tif
- ú¿2ú⌐WB/╩╡╤Θ┴∙ú¿2ú⌐COL4A2  merge.tif
- ú¿2ú⌐WB/╩╡╤Θ┴∙ú¿2ú⌐COL4A2  ╜╪.tif
- ú¿2ú⌐WB/╩╡╤Θ┴∙ú¿2ú⌐COL4A2  ░╫╣Γ.tif
- ú¿2ú⌐WB/╩╡╤Θ┴∙ú¿2ú⌐COL4A2  ╫╧═Γ.tif
- ú¿2ú⌐WB/╩╡╤Θ┴∙ú¿2ú⌐GAPDH  merge.tif
- ú¿2ú⌐WB/╩╡╤Θ┴∙ú¿2ú⌐GAPDH  ╜╪.tif
- ú¿2ú⌐WB/╩╡╤Θ┴∙ú¿2ú⌐GAPDH  ░╫╣Γ.tif
- ú¿2ú⌐WB/╩╡╤Θ┴∙ú¿2ú⌐GAPDH  ╫╧═Γ.tif
- ú¿6ú⌐WB/
- ú¿6ú⌐WB/BCA╢¿┴┐.xls
- ú¿6ú⌐WB/╘¡╩╝╩2╛▌.xlsx
- ú¿6ú⌐WB/╩╡╤Θ╦─ú¿6ú⌐GAPDH  merge.tif
- ú¿6ú⌐WB/╩╡╤Θ╦─ú¿6ú⌐GAPDH  ╜╪.tif
- ú¿6ú⌐WB/╩╡╤Θ╦─ú¿6ú⌐GAPDH  ░╫╣Γ.tif
- ú¿6ú⌐WB/╩╡╤Θ╦─ú¿6ú⌐GAPDH  ╫╧═Γ.tif
- ú¿6ú⌐WB/╩╡╤Θ╦─ú¿6ú⌐OPN  merge.tif
- ú¿6ú⌐WB/╩╡╤Θ╦─ú¿6ú⌐OPN  ╜╪.tif
- ú¿6ú⌐WB/╩╡╤Θ╦─ú¿6ú⌐OPN  ░╫╣Γ.tif
- ú¿6ú⌐WB/╩╡╤Θ╦─ú¿6ú⌐OPN  ╫╧═Γ.tif
- ú¿6ú⌐WB/╩╡╤Θ╦─ú¿6ú⌐Osterix  merge.tif
- ú¿6ú⌐WB/╩╡╤Θ╦─ú¿6ú⌐Osterix  ╜╪.tif
- ú¿6ú⌐WB/╩╡╤Θ╦─ú¿6ú⌐Osterix  ░╫╣Γ.tif
- ú¿6ú⌐WB/╩╡╤Θ╦─ú¿6ú⌐Osterix  ╫╧═Γ.tif
- ú¿6ú⌐WB/╩╡╤Θ╦─ú¿6ú⌐RUNX2  merge.tif
- ú¿6ú⌐WB/╩╡╤Θ╦─ú¿6ú⌐RUNX2  ╜╪.tif
- ú¿6ú⌐WB/╩╡╤Θ╦─ú¿6ú⌐RUNX2  ░╫╣Γ.tif
- ú¿6ú⌐WB/╩╡╤Θ╦─ú¿6ú⌐RUNX2  ╫╧═Γ.tif
