# Supplementary material for: Integrated bulk RNA and single-cell analysis with experimental validation reveal oxidative stress-related diagnostic biomarkers for osteoporosis
Source: PLoS One. 2025 Apr 29;20(4):e0322326. doi: 10.1371/journal.pone.0322326 (PMC12040157; doi:10.1371/journal.pone.0322326)
Supplement: S1 File — (ZIP) [file pone.0322326.s006.zip › ú¿1ú⌐+ú¿3ú⌐WB/╘¡╩╝╩2╛▌(1).xlsx]

## Sheet: Sheet1
	人BMSCs细胞+siR-NC	人BMSCs细胞+siR-COL4A2
COL4A2	10715.3	5827.79
			168/200KD
GAPDH	11141.2	10756.7
			36KD
CHRM2	2528.15	5323.62
			52KD
GAPDH	10385.3	10963.4
			36KD
