# Supplementary material for: Integrated bulk RNA and single-cell analysis with experimental validation reveal oxidative stress-related diagnostic biomarkers for osteoporosis
Source: PLoS One. 2025 Apr 29;20(4):e0322326. doi: 10.1371/journal.pone.0322326 (PMC12040157; doi:10.1371/journal.pone.0322326)
Supplement: S1 File — (ZIP) [file pone.0322326.s006.zip › ú¿2ú⌐WB/╘¡╩╝╩2╛▌(1).xlsx]

## Sheet: Sheet1
	人BMSCs细胞+siR-NC	人BMSCs细胞+siR-CHRM2
COL4A2	9369.03	6519.62
			168/200KD
GAPDH	10823.6	10431.4
			36KD
