# Supplementary material for: Integrated bulk RNA and single-cell analysis with experimental validation reveal oxidative stress-related diagnostic biomarkers for osteoporosis
Source: PLoS One. 2025 Apr 29;20(4):e0322326. doi: 10.1371/journal.pone.0322326 (PMC12040157; doi:10.1371/journal.pone.0322326)
Supplement: S1 File — (ZIP) [file pone.0322326.s006.zip › ú¿2ú⌐WB/╘¡╩╝╩2╛▌.xlsx]

## Sheet: Sheet1
	人BMSCs细胞（0d）	人BMSCs细胞（7d）	人BMSCs细胞（14d）	人BMSCs细胞（21d）
COL4A2	6916.84	10778.9	8477.62	2450.84
					168/200KD
GAPDH	11260.6	11810	11136.7	11918
					36KD
