# Supplementary material for: Integrated bulk RNA and single-cell analysis with experimental validation reveal oxidative stress-related diagnostic biomarkers for osteoporosis
Source: PLoS One. 2025 Apr 29;20(4):e0322326. doi: 10.1371/journal.pone.0322326 (PMC12040157; doi:10.1371/journal.pone.0322326)
Supplement: S1 File — (ZIP) [file pone.0322326.s006.zip › ú¿6ú⌐WB/BCA╢¿┴┐.xls]

## Sheet: Sheet1
		BCA蛋白定量实验结果
一、测定样本顺序
1	2	3	4	5	6	7	8	9	10	11	12
A	人BMSCs细胞+siR-NC	人BMSCs细胞+siR-NC
B	人BMSCs细胞+siR-COL4A2	人BMSCs细胞+siR-COL4A2
C	人BMSCs细胞（0d）
D	人BMSCs细胞（7d）
E	人BMSCs细胞（14d）
F	人BMSCs细胞（21d）
G	人BMSCs细胞+siR-NC
	人BMSCs细胞+siR-CHRM2
二、测定OD值
1	2	3	4	5	6	7	8	9	10	11	12
1.828	0.511	0.479
1.236	0.489	0.601
0.842	0.52
0.675	0.601
0.344	0.499
0.205	0.579
0.001	0.546
	0.556
三、标准曲线的绘制
	蛋白标准浓度mg/ml	OD值
A	1.5	1.827	蛋白定量公式：
B	1	1.235	a=	1.1902
C	0.75	0.841	b=	0.0306
D	0.5	0.674	y=	1.1902x+0.0306
E	0.25	0.343
F	0.125	0.204
G	0	0
四、测定孔OD值-空白孔OD值
1	2	3	4	5	6	7	8	9	10	11	12
	0.51	0.478
	0.488	0.6
	0.519
	0.6
	0.498
	0.578
	0.545
	0.555
五、测定样本蛋白浓度			单位：mg/ml
1	2	3	4	5	6	7	8	9	10	11	12
	0.637602	0.599516
	0.611418	0.74472
	0.648314
	0.74472
	0.62332
	0.718536
	0.679259
	0.691161
