# Supplementary material for: Integrated bulk RNA and single-cell analysis with experimental validation reveal oxidative stress-related diagnostic biomarkers for osteoporosis
Source: PLoS One. 2025 Apr 29;20(4):e0322326. doi: 10.1371/journal.pone.0322326 (PMC12040157; doi:10.1371/journal.pone.0322326)
Supplement: S1 File — (ZIP) [file pone.0322326.s006.zip › ú¿6ú⌐WB/╘¡╩╝╩2╛▌.xlsx]

## Sheet: Sheet1
	人BMSCs细胞+siR-NC	人BMSCs细胞+siR-COL4A2
Sp7/Osterix	6702.86	10106
			45/57KD
RUNX2	6266.57	10863.8
			57KD
Osteopontin	5783.62	10370.1
			35/70/44-66KD
GAPDH	12124.6	11797.7
			36KD
